# Supplementary material for: Contraception and Hormone Replacement Therapy in Healthy Carriers of Germline BRCA1/2 Genes Pathogenic Variants: Results from an Italian Survey
Source: Cancers (Basel). 2022 Jul 15;14(14):3457. doi: 10.3390/cancers14143457 (PMC9315728; doi:10.3390/cancers14143457)
Supplement: Supplementary file 1 [file cancers-14-03457-s001.zip]

Archive with 1 entries (1 files):
- cancers-1766013-supplementary.pdf
